# Supplementary material for: Comparative Analysis of Health, Inflammatory Markers, and Rumen Microbiota Between Mildly Lame and Healthy Cows
Source: Animals (Basel). 2025 Feb 7;15(4):468. doi: 10.3390/ani15040468 (PMC11852104; doi:10.3390/ani15040468)
Supplement: Supplementary file 1 [file animals-15-00468-s001.zip]

Archive with 1 entries (1 files):
- animals-3441268-supplementary.pdf
